# Supplementary material for: Whole genome and whole transcriptome genomic profiling of a metastatic eccrine porocarcinoma
Source: NPJ Precis Oncol. 2018 Mar 19;2:8. doi: 10.1038/s41698-018-0050-5 (PMC5871832; doi:10.1038/s41698-018-0050-5)
Supplement: Supplementary file 3 — Supplementary Table S2(XLSX 11 kb) [file 41698_2018_50_MOESM3_ESM.xlsx]

## Sheet: S2A-CDKN2A transcripts coverage
Transcript	Length	TPM	RPKM	KPKM	EstimatedNumReads	RefSeq NM id	RefSeq NP id	Protein definition
ENST00000304494	1218	7.68047	4.15995	4.15995	6.81043	NM_000077	NP_000068	cyclin-dependent kinase inhibitor 2A isoform p16INK4a
ENST00000361570	1151	4.60101	2.49203	2.49203	3.85183	NM_058195	NP_478102	cyclin-dependent kinase inhibitor 2A isoform p14ARF
ENST00000579755	1283	0.605136	0.327758	0.327758	0.565675
ENST00000494262	989	0.215702	0.11683	0.11683	0.154737
ENST00000498628	926	0.377957	0.204711	0.204711	0.253523
ENST00000498124	880	2.15073	1.16489	1.16489	1.36948
ENST00000470819	856	3.03883	1.64591	1.64591	1.88105
ENST00000380151	794	2.70542	1.46533	1.46533	1.55061
ENST00000530628	748	75.9888	41.1575	41.1575	40.968
ENST00000446177	716	0	0	0	0
ENST00000578845	678	0.93195	0.504769	0.504769	0.454198
ENST00000579122	666	11.8744	6.43149	6.43149	5.68176
ENST00000497750	565	5.35274	2.89919	2.89919	2.16141
ENST00000479692	544	1.08157	0.585808	0.585808	0.419935
ENST00000380150	493	1.92151	1.04074	1.04074	0.673579
ENST00000577854	442	5.82578	3.1554	3.1554	1.82248
ENST00000582361	293	9.25164	5.01094	5.01094	1.87472

## Sheet: S2B-CDKN2A exon coverage-merged
gene_id	strand	exon	chr	start	end	number_fractional_reads	cov_across_exon	cov_across_exon_per_exon_length	RPKM
CDKN2A	-	E3_p14_p16	9	21967752	21968241	896.573	67243	137.231	19.7237
CDKN2A	-	E2_p14_p16	9	21968574	21968770	11.8	885	4.4924	0.6457
CDKN2A	-	(not_in_p14_p16)	9	21970901	21971207	115.133	8635	28.127	4.0426
CDKN2A	-	E1_p16	9	21974403	21975038	234.24	17568	27.6226	3.9701
CDKN2A	-	E1_p14	9	21994138	21994490	616.653	46249	131.017	18.8307
