# Supplementary material for: Whole genome and whole transcriptome genomic profiling of a metastatic eccrine porocarcinoma
Source: NPJ Precis Oncol. 2018 Mar 19;2:8. doi: 10.1038/s41698-018-0050-5 (PMC5871832; doi:10.1038/s41698-018-0050-5)
Supplement: Supplementary file 4 — Supplementary Table S3(XLSX 21 kb) [file 41698_2018_50_MOESM4_ESM.xlsx]

## Sheet: README-S3A
Parameters of Table S3A	Definition
fit	Number of mutations contributed by the signature, determined by NNLS
means	Mean number of mutations from Monte Carlo resampling
ICI	Inferior limit of 95% Confidence Interval (CI) for number of mutations
uCI	Upper limit of 95% Confidence Interval (CI) for number of mutations

## Sheet: S3A-Signatures Monte-Carlo
names	fit	means	lCI	uCI	Probable Associations	# Cancer types	Significant Cancer Type
Signature.1	906.92	906.013	773.767	1040.54	Age	40	all
Signature.2	72.6622	73.2385	15.3703	130.82	APOBEC	22	cervical cancer, urinary bladder cancer
Signature.3	250.957	271.507	0	561.33	BRCA1/2 mutations	3	breast cancer, ovarian cancer, pancreatic cancer
Signature.4	0	0	0	0	Smoking	6	head and neck cancer, liver cancer, lung cancer, esophageal cancer
Signature.5	741.475	678.258	0	1320.65	-	40	all
Signature.6	0	0	0	0	DNA MMR deficiency	17	colorectal cancer, uterine cancer
Signature.7	40.8601	42.4135	0	126.055	UV light	2	skin cancer, oral squamous cell carcinoma
Signature.8	677.651	666.13	464.965	848.341	-	2	breast cancer, medulloblastoma
Signature.9	385.7	384.293	245.247	515.536	IG gene hypermutation	2	chronic lymphocytic leukemia, diffuse large B-cell lymphoma
Signature.10	10.6822	16.9021	0	65.8417	Pol e mutations	6	colorectal cancer, uterine cancer
Signature.11	35.4312	42.9908	0	137.862	Temozolomide	2	melanoma, glioblastoma
Signature.12	129.971	134.189	0	330.929	-	1	liver cancer
Signature.13	70.1511	67.4371	29.4102	107.666	APOBEC	22	cervical cancer, urinary bladder cancer
Signature.14	0	0.0261235	0	0	-	2	uterine cancer, brain glioma
Signature.15	43.1293	48.6762	0	145.844	DNA MMR deficiency	2	stomach cancer, lung cancer
Signature.16	678.309	688.879	294.16	1074.57	-	1	liver cancer
Signature.17	0	0	0	0	-	7	esophageal cancer, breast cancer, liver cancer, lung adenocarcinoma, B-cell lymphoma, stomach cancer, melanoma
Signature.18	0	0.000286088	0	0	-	3	neuroblastoma, breast cancer, stomach cancer
Signature.19	0	0.409533	0	0	-	1	pilocytic astrocytoma
Signature.20	0	0	0	0	DNA MMR deficiency	2	stomach cancer, breast cancer
Signature.21	0	2.546	0	35.8642	-	1	stomach cancer
Signature.22	0	0.00355691	0	0	aristolochic acid	2	urinary bladder cancer, liver cancer
Signature.23	0	0	0	0	-	1	liver cancer
Signature.24	0	0	0	0	aflatoxin	1	liver cancer
Signature.25	0	25.0029	0	131.203		1	Hodgkin's lymphoma cell lines
Signature.26	0	5.12112	0	79.5735	DNA MMR deficiency	4	breast cancer, cervical cancer, stomach cancer, uterine cancer
Signature.27	44.721	43.6489	12.3758	75.074	-	1	renal clear cell carcinoma
Signature.28	0	0.00288866	0	0	-	1	stomach cancer
Signature.29	0	0	0	0	Tobacco chewing	1	oral squamous cell carcinoma
Signature.30	187.7	180.701	0	385.12	-	1	breast cancer

## Sheet: README-S3B and S3C
Parameters of Table S3B and S3C	Definition
nnls_mean	Mean number of mutations contributed by signature across Monte Carlo resampled mutation catalogs
nnls_lCI	Inferior limit of 95% Confidence Interval (CI) for number of mutations
nnls_uCI	Upper limit of 95% Confidence Interval (CI) for number of mutations
nnls_solution	Number of mutations contributed by signature according to NNLS best fit

## Sheet: S3B-Signatures timing Early
signature	nnls_mean	nnls_lCI	nnls_uCI	nnls_solution	Probable Associations	# Cancer types	Significant Cancer Type
Signature 1	724.112	613.516	836.962	723.473	Age	40	all
Signature 2	46.3316	7.35553	87.4957	46.9034	APOBEC	22	cervical cancer, urinary bladder cancer
Signature 3	149.854	0	361.482	116.258	BRCA1/2 mutations	3	breast cancer, ovarian cancer, pancreatic cancer
Signature 4	0.000542	0	0	0	Smoking	6	head and neck cancer, liver cancer, lung cancer, esophageal cancer
Signature 5	299.892	0	724.715	395.662	-	40	all
Signature 6	0.0387603	0	0	0	DNA MMR deficiency	17	colorectal cancer, uterine cancer
Signature 7	86.6868	12.5027	156.442	94.8234	UV light	2	skin cancer, oral squamous cell carcinoma
Signature 8	368.523	204.314	519.494	370.743	-	2	breast cancer, medulloblastoma
Signature 9	148.489	54.5682	241.018	152.248	IG gene hypermutation	2	chronic lymphocytic leukemia, diffuse large B-cell lymphoma
Signature 10	7.80217	0	45.5214	0	Pol e mutations	6	colorectal cancer, uterine cancer
Signature 11	35.0581	0	113.916	26.9366	Temozolomide	2	melanoma, glioblastoma
Signature 12	47.6382	0	182.532	37.2877	-	1	liver cancer
Signature 13	44.5958	12.0108	74.8193	46.6973	APOBEC	22	cervical cancer, urinary bladder cancer
Signature 14	0.0195746	0	0	0	-	2	uterine cancer, brain glioma
Signature 15	67.6226	0	157.294	70.4585	DNA MMR deficiency	2	stomach cancer, lung cancer
Signature 16	496.162	197.63	773.052	477.148	-	1	liver cancer
Signature 17	0	0	0	0	-	7	esophageal cancer, breast cancer, liver cancer, lung adenocarcinoma, B-cell lymphoma, stomach cancer, melanoma
Signature 18	0.506099	0	6.33184	0	-	3	neuroblastoma, breast cancer, stomach cancer
Signature 19	1.59856	0	24.5805	0	-	1	pilocytic astrocytoma
Signature 20	0	0	0	0	DNA MMR deficiency	2	stomach cancer, breast cancer
Signature 21	1.90872	0	30.323	0	-	1	stomach cancer
Signature 22	1.50289	0	17.639	0	aristolochic acid	2	urinary bladder cancer, liver cancer
Signature 23	0	0	0	0	-	1	liver cancer
Signature 24	0	0	0	0	aflatoxin	1	liver cancer
Signature 25	32.1898	0	132.982	30.1036		1	Hodgkin's lymphoma cell lines
Signature 26	13.0883	0	86.2321	0	DNA MMR deficiency	4	breast cancer, cervical cancer, stomach cancer, uterine cancer
Signature 27	4.95714	0	22.0356	2.2511	-	1	renal clear cell carcinoma
Signature 28	0.519522	0	7.7062	0	-	1	stomach cancer
Signature 29	0.0131939	0	0	0	Tobacco chewing	1	oral squamous cell carcinoma
Signature 30	14.7521	0	108.113	0	-	1	breast cancer

## Sheet: S3C-Mutation timing Late
signature	nnls_mean	nnls_lCI	nnls_uCI	nnls_solution	Probable Associations	# Cancer types	Significant Cancer Type
Signature 1	130.195	70.1828	188.049	133.139	Age	40	all
Signature 2	12.4349	0	38.264	9.21812	APOBEC	22	cervical cancer, urinary bladder cancer
Signature 3	106.366	0	265.234	102.473	BRCA1/2 mutations	3	breast cancer, ovarian cancer, pancreatic cancer
Signature 4	0	0	0	0	Smoking	6	head and neck cancer, liver cancer, lung cancer, esophageal cancer
Signature 5	214.796	0	550.079	216.374	-	40	all
Signature 6	1.5005	0	20.3923	0	DNA MMR deficiency	17	colorectal cancer, uterine cancer
Signature 7	0.0150978	0	0	0	UV light	2	skin cancer, oral squamous cell carcinoma
Signature 8	288.979	168.498	402.051	296.781	-	2	breast cancer, medulloblastoma
Signature 9	221.622	139.939	314.863	222.303	IG gene hypermutation	2	chronic lymphocytic leukemia, diffuse large B-cell lymphoma
Signature 10	9.77121	0	38.6292	6.94076	Pol e mutations	6	colorectal cancer, uterine cancer
Signature 11	2.90157	0	28.9028	0	Temozolomide	2	melanoma, glioblastoma
Signature 12	67.4285	0	168.922	68.9644	-	1	liver cancer
Signature 13	20.9775	0.244094	42.7937	22.5689	APOBEC	22	cervical cancer, urinary bladder cancer
Signature 14	0.877563	0	13.3314	0	-	2	uterine cancer, brain glioma
Signature 15	0.398121	0	4.27117	0	DNA MMR deficiency	2	stomach cancer, lung cancer
Signature 16	226.694	0	453.951	229.391	-	1	liver cancer
Signature 17	0	0	0	0	-	7	esophageal cancer, breast cancer, liver cancer, lung adenocarcinoma, B-cell lymphoma, stomach cancer, melanoma
Signature 18	0.0153255	0	0	0	-	3	neuroblastoma, breast cancer, stomach cancer
Signature 19	1.25697	0	19.1126	0	-	1	pilocytic astrocytoma
Signature 20	0.787027	0	9.65876	0	DNA MMR deficiency	2	stomach cancer, breast cancer
Signature 21	2.74472	0	28.7441	0	-	1	stomach cancer
Signature 22	0	0	0	0	aristolochic acid	2	urinary bladder cancer, liver cancer
Signature 23	0	0	0	0	-	1	liver cancer
Signature 24	0	0	0	0	aflatoxin	1	liver cancer
Signature 25	10.2968	0	63.0287	0		1	Hodgkin's lymphoma cell lines
Signature 26	0.0898577	0	0	0	DNA MMR deficiency	4	breast cancer, cervical cancer, stomach cancer, uterine cancer
Signature 27	37.4426	17.3976	59.5153	37.8095	-	1	renal clear cell carcinoma
Signature 28	0.00969575	0	0	0	-	1	stomach cancer
Signature 29	0	0	0	0	Tobacco chewing	1	oral squamous cell carcinoma
Signature 30	135.641	49.2223	210.754	146.584	-	1	breast cancer

## Sheet: README-S3D
Parameters of Table S3D	Feature associated with radiation-induced tumour as described by Behrati et al (2016)	Approximate value in radiation-induced tumours - Behrati et al (2016)
Indel/SNV ratio	High compared to non-irradiated tumours	Approximately 4
Deletion/insertion ratio	High compared to non-irradiated tumours	Approximately 0.12
Deletion microhomology fraction	High compared to non-irradiated tumours	Up to 3 out of 4 structural variants display microhomology
Fraction of deletion in simple repeats	Low compared to non-irradiated tumours	0.053 for radiated cancers and 0.098 for non-radiated cancers

## Sheet: S3D-Radiation variants features
Radiation-associated feature as described by Behjati et al (2016)	Porocarcinoma value	Feature value support radiation-induced process?
Indel/SNV ratio	0.0021	no
Deletion/insertion ratio	2.1	no
Deletion microhomology fraction	0.086	no
Fraction of deletion in simple repeats	0.042	yes
